# Supplementary material for: Arabinofuranosyl Thymine Derivatives—Potential Candidates against Cowpox Virus: A Computational Screening Study
Source: Int J Mol Sci. 2023 Jan 16;24(2):1751. doi: 10.3390/ijms24021751 (PMC9864678; doi:10.3390/ijms24021751)
Supplement: Supplementary file 1 [file ijms-24-01751-s001.zip]

Archive with 1 entries (1 files):
- ijms-2149330-supplementary.pdf
